# Supplementary material for: Co-expression and promoter content analyses assign a role in biotic and abiotic stress responses to plant natriuretic peptides
Source: BMC Plant Biol. 2008 Feb 29;8:24. doi: 10.1186/1471-2229-8-24 (PMC2268938; doi:10.1186/1471-2229-8-24)
Supplement: Additional file 2 — Extended list of genes expression correlated with AtPNP-A. An extended list containing all genes that are expression correlated with AtPNP-A (At2g18660) and a list of all annotated SAR genes in Arabidopsis thaliana. [file 1471-2229-8-24-S2.xls]

## Sheet: Sheet1
EXTENDED LIST OF GENES EXPRESSION CORRELATED WITH AtPNP-A (At2g18660)
								SAR annotated genes
RANK	gene id	r value	pvalue	GENE DESCRIPTION
	At2g18660			expansin family protein (EXPR3) identical to Expansin-related protein 3 precursor (Ath-ExpGamma-1.2) (Swiss-Prot:Q9ZV52) [Arabidopsis thaliana]; contains Prosite PS00092: N-6 Adenine-specific DNA methylases signature;
1	At3g57260	0.730511	p<0.01	glycosyl hydrolase family 17 protein similar to glucan endo-1,3-beta-glucosidase, acidic isoform precursor SP:P33157 from [Arabidopsis thaliana]
2	At5g10760	0.682	p<0.01	aspartyl protease family protein contains Pfam domain, PF00026: eukaryotic aspartyl protease
3	At2g04450	0.676439	p<0.01	MutT/nudix family protein similar to SP|P53370 Nucleoside diphosphate-linked moiety X motif 6 {Homo sapiens}; contains Pfam profile PF00293: NUDIX domain
4	At5g52760	0.661737	p<0.01	heavy-metal-associated domain-containing protein contains Pfam profile PF00403: Heavy-metal-associated domain
5	At2g17040	0.658513	p<0.01	no apical meristem (NAM) family protein contains Pfam PF02365: No apical meristem (NAM) domain; similar to petunia NAM (X92205) and A. thaliana sequences ATAF1 (X74755) and ATAF2 (X74756); probable DNA-binding protein
6	At5g55450	0.647219	p<0.01	protease inhibitor/seed storage/lipid transfer protein (LTP) family protein contains Pfam protease inhibitor/seed storage/LTP family domain PF00234
7	At1g21250	0.644578	p<0.01	wall-associated kinase 1 (WAK1) identical to wall-associated kinase 1 [Arabidopsis thaliana] GI:3549626; expressed in leaves and stems & induced by pathogen infection (PMID:10380805)
8	At4g23610	0.641333	p<0.01	[AT4G23620, 50S ribosomal protein-related contains weak similarity to 50S ribosomal protein L25 (TL5). (Swiss-Prot:P56930) [Thermus thermophilus]];[AT4G23610, expressed protein]
9	At1g13470	0.636472	p<0.01	expressed protein
10	At4g14365	0.633551	p<0.01	zinc finger (C3HC4-type RING finger) family protein / ankyrin repeat family protein contains Pfam profile: PF00097 zinc finger, C3HC4 type (RING finger) and Pfam profile: PF00023 ankyrin repeat
11	At1g73800	0.630038	p<0.01	calmodulin-binding protein similar to calmodulin-binding protein TCB60 GI:1698548 from [Nicotiana tabacum]
12	At3g56710	0.629693	p<0.01	sigA-binding protein identical to SigA binding protein [Arabidopsis thaliana] gi|6980074|gb|AAF34713; contains Pfam PF05678: VQ motif
13	AT4G04490	0.627714	p<0.01	protein kinase family protein contains Pfam PF00069: Protein kinase domain
14	At2g14560	0.626606	p<0.01	expressed protein contains Pfam profile PF04525: Protein of unknown function (DUF567)
15	At2g14610	0.626298	p<0.01	pathogenesis-related protein 1 (PR-1) identical to GB:M90508 SP|P33154
16	At1g21520	0.626236	p<0.01	expressed protein
17	At2g24850	0.626099	p<0.01	aminotransferase, putative similar to nicotianamine aminotransferase from Hordeum vulgare [GI:6498122, GI:6469087]; contains Pfam profile PF00155 aminotransferase, classes I and II
18	At4g23150	0.625114	p<0.01	protein kinase family protein contains Pfam domain, PF00069: Protein kinase domain
19	At3g60420	0.622514	p<0.01	expressed protein
20	At2g32680	0.620891	p<0.01	disease resistance family protein contains leucine rich-repeat (LRR) domains Pfam:PF00560, INTERPRO:IPR001611; similar to Cf-2.2 [Lycopersicon pimpinellifolium] gi|1184077|gb|AAC15780
21	At1g74440	0.614896	p<0.01	expressed protein similar to YGL010w-like protein GB:AAC32136 [Picea mariana]
22	At1g02450	0.613845	p<0.01	NPR1/NIM1-interacting protein 1 (NIMIN-1) identical to NIMIN-1 protein [Arabidopsis thaliana] gi|12057154|emb|CAC19844; identical to cDNA NIMIN-1 protein (nimin-1 gene)GI:12057153
23	At4g11890	0.606301	p<0.01	protein kinase family protein contains protein kinase domain, Pfam:PF00069
24	At1g75040	0.604845	p<0.01	pathogenesis-related protein 5 (PR-5) identical to SP|P28493 Pathogenesis-related protein 5 precursor (PR-5) {Arabidopsis thaliana}; contains Pfam profile: PF00314 Thaumatin family
25	At1g08450	0.602887	p<0.01	calreticulin 3 (CRT3) identical to similar to SP|O04153 Calreticulin 3 precursor {Arabidopsis thaliana}
26	At3g17700	0.598983	p<0.01	cyclic nucleotide-binding transporter 1 / CNBT1 (CNGC20) identical to cyclic nucleotide-binding transporter 1 (CNBT1) GI:8131898 from [Arabidopsis thaliana]; member of the cyclic nucleotide-gated channel (CNGC) family- see PMID:11500563
27	At3g56400	0.598927	p<0.01	WRKY70 family transcription factor DNA-binding protein 4 WRKY4 - Nicotiana tabacum, EMBL:AF193771
28	At3g57460	0.594631	p<0.01	expressed protein weak similarity to SP|O43847 Nardilysin precursor (EC 3.4.24.61) (N-arginine dibasic convertase) {Homo sapiens}
29	At5g60900	0.592015	p<0.01	lectin protein kinase family protein contains Pfam domains, PF01453: Lectin (probable mannose binding) and PF00069: Protein kinase domain
30	At3g47480	0.591778	p<0.01	calcium-binding EF hand family protein contains INTERPRO:IPR002048 calcium-binding EF-hand domain
31	At4g26070	0.589591	p<0.01	mitogen-activated protein kinase kinase (MAPKK) (MKK1) (MEK1) identical to MEK1 [Arabidopsis thaliana] gi|2196704|gb|AAB97145; mitogen-activated protein kinase kinase (MAPKK) family, PMID:12119167
32	At1g78410	0.588087	p<0.01	VQ motif-containing protein contains PF05678: VQ motif
33	At1g73805	0.587497	p<0.01	calmodulin-binding protein similar to calmodulin-binding protein TCB60 GI:1698548 from [Nicotiana tabacum]
34	At1g01560	0.584367	p<0.01	[AT1G01560, mitogen-activated protein kinase, putative / MAPK, putative (MPK11) similar to MAP kinase 5 GI:4239889 from [Zea mays]; mitogen-activated protein kinase (MAPK)(AtMPK11), PMID:12119167];[AT4G01370, mitogen-activated protein kinase, putative / MAPK, putative (MPK4) identical to mitogen-activated protein kinase homolog (AtMPK4)[Arabidopsis thaliana] SWISS-PROT:Q39024; PMID:12119167]
35	At1g21240	0.580573	p<0.01	[AT1G21240, wall-associated kinase, putative similar to wall-associated kinase 1 [Arabidopsis thaliana] GI:3549626; expressed in leaves and stems & induced by salicylic acid or INA (PMID:10380805)];[AT1G21250, wall-associated kinase 1 (WAK1) identical to wall-associated kinase 1 [Arabidopsis thaliana] GI:3549626; expressed in leaves and stems & induced by pathogen infection (PMID:10380805)];[AT1G…
36	At1g35710	0.579669	p<0.01	leucine-rich repeat transmembrane protein kinase, putative similar to many predicted protein kinases
37	At3g25010	0.574552	p<0.01	[AT3G24954, leucine-rich repeat family protein contains leucine rich-repeat domains Pfam:PF00560, INTERPRO:IPR001611];[AT3G24900, disease resistance family protein / LRR family protein contains leucine rich-repeat domains Pfam:PF00560, INTERPRO:IPR001611; similar to Cf-2.2 [Lycopersicon pimpinellifolium] gi|1184077|gb|AAC15780];[AT3G25010, disease resistance family protein contains leucine rich-r…
38	At5g52750	0.573301	p<0.01	heavy-metal-associated domain-containing protein Pfam profile PF00403: Heavy-metal-associated domain
39	At1g11330	0.57297	p<0.01	S-locus lectin protein kinase family protein contains Pfam domains, PF00954: S-locus glycoprotein family, PF00069: Protein kinase domain, and PF01453: Lectin (probable mannose binding)
40	At4g29810	0.571369	p<0.01	mitogen-activated protein kinase kinase (MAPKK) (MKK2) identical to MAP kinase kinase 2 [Arabidopsis thaliana] gi|3219267|dbj|BAA28828; mitogen-activated protein kinase kinase (MAPKK) family, PMID:12119167
41	At2g40600	0.569419	p<0.01	appr-1-p processing enzyme family protein contains Pfam domain PF01661: Appr-1-p processing enzyme family
42	At3g05650	0.569179	p<0.01	disease resistance family protein contains leucine rich-repeat (LRR) domains Pfam:PF00560, INTERPRO:IPR001611; similar to Cf-4A protein [Lycopersicon esculentum] gi|3097197|emb|CAA73187
43	At1g35230	0.567493	p<0.01	arabinogalactan-protein (AGP5) identical to gi_3883128_gb_AAC77827
44	At2g46400	0.555614	p<0.01	WRKY46, WRKY family transcription factor
45	At2g40750	0.554728	p<0.01	WRKY54 WRKY family transcription factor contains Pfam profile: PF03106 WRKY DNA -binding domain
46	At2g29350	0.55341	p<0.01	tropinone reductase, putative / tropine dehydrogenase, putative similar to tropinone reductase SP:P50165 from [Datura stramonium]
47	At2g31880	0.552854	p<0.01	leucine-rich repeat transmembrane protein kinase, putative
48	At4g04500	0.54904	p<0.01	protein kinase family protein contains Pfam domain, PF00069: Protein kinase domain
49	At3g28480	0.548191	p<0.01	oxidoreductase, 2OG-Fe(II) oxygenase family protein similar to prolyl 4-hydroxylase, alpha subunit, from Gallus gallus [GI:212530], Rattus norvegicus [GI:474940], Mus musculus [SP|Q60715]; contains PF03171 2OG-Fe(II) oxygenase superfamily domain
50	At1g56150	0.547068	p<0.01	AT1G56150 <http://www.arabidopsis.org/servlets/Search?type=general&name=AT1G56150&action=detail&method=4&sub_type=protein>
	Bellow is the list of the remaining Fatigo annotated SAR genes that are not present in the above list
	AT1G64280	0.516753	p<0.01	regulatory protein (NPR1) identical to regulatory protein NPR1 (nonexpresser of PR genes 1, NPR1; noninducible immunity 1, Nim1; salicylic acid insensitive 1, Sai1) [Arabidopsis thaliana] SWISS-PROT:P93002
	AT1G74710	0.498744	p<0.01	isochorismate synthase 1 (ICS1) / isochorismate mutase identical to GI:17223087 and GB:AF078080; contains Pfam profile PF00425: chorismate binding enzyme; contains TIGRfam profile TIGR00543: isochorismate synthases; identical to cDNA isochorismate synthase 1 precursor (ICS1) nuclear gene for plastid product GI:17223086
	AT1G22070	0.493971	p<0.01	bZIP family transcription factor (TGA3) identical to transcription factor GI:304113 from [Arabidopsis thaliana]
	AT3G48090	0.491722	p<0.01	disease resistance protein (EDS1) identical to disease resistance protein/lipase homolog EDS1 GI:4454567; contains Pfam profile PF01764: Lipase
	AT4G16890	0.447747	p<0.01	disease resistance protein (TIR-NBS-LRR class), putative domain signature TIR-NBS-LRR exists, suggestive of a disease resistance protein.
	AT4G01370	0.408471	p<0.01	mitogen-activated protein kinase, putative / MAPK, putative (MPK4) identical to mitogen-activated protein kinase homolog (AtMPK4)[Arabidopsis thaliana] SWISS-PROT:Q39024; PMID:12119167
	AT3G52430	0.392774	p<0.01	phytoalexin-deficient 4 protein (PAD4) identical to phytoalexin-deficient 4 protein [Arabidopsis thaliana] GI:6457331; contains Pfam profile PF01764: Lipase
	AT1G59870	0.344024	p<0.01	ABC transporter family protein similar to PDR5-like ABC transporter GI:1514643 from [Spirodela polyrhiza]
	AT5G60600	0.138839	p<0.05	1-hydroxy-2-methyl-2-(E)-butenyl 4-diphosphate synthase, putative / GcpE family protein similar to GcpE [Plasmodium falciparum] GI:13094969; contains Pfam profile PF04551: GcpE protein; supporting cDNA gi|27462471|gb|AF434673.1
	AT3G12250	0.0428809	ns	bZIP family transcription factor contains Pfam profile:PF00170 bZIP transcription factor
	AT5G64930	-0.00507528	ns	CPR5 protein, putative Constitutive expressor of Pathogensis Related genes 5 (cpr5); regulator of disease resistance and senescence (Plant J. (2001)26(4)409-420.
	AT4G20380	-0.0861004	ns	zinc finger protein (LSD1) identical to zinc-finger protein Lsd1 [Arabidopsis thaliana] gi|1872521|gb|AAC49660
	AT5G06950	-0.0948834	ns	bZIP transcription factor HBP-1b homolog identical to transcription factor HBP-1b homolog SP:P43273 from [Arabidopsis thaliana]
	AT4G18470	-0.103191	ns	negative regulator of systemic acquired resistance (SNI1) identical to negative regulator of systemic acquired resistance SNI1 [Arabidopsis thaliana] gi|5758933|gb|AAD50900
	AT1G55490	-0.169716	p<0.01	RuBisCO subunit binding-protein beta subunit, chloroplast / 60 kDa chaperonin beta subunit / CPN-60 beta identical to SWISS-PROT:P21240- RuBisCO subunit binding-protein beta subunit, chloroplast precursor (60 kDa chaperonin beta subunit, CPN-60 beta) [Arabidopsis thaliana]
	AT4G33680	-0.297275	p<0.01	aminotransferase class I and II family protein low similarity to Aromatic Aminotransferase from Pyrococcus horikoshii GP|14278621; contains Pfam profile PF00155 aminotransferase, classes I and II
